# Supplementary material for: Effects of Oral Administration of Goat Rumen-Derived Bacterial Isolates on In Vitro and In Vivo Rumen Fermentation Characteristics
Source: Animals (Basel). 2026 Jul 6;16(13):2091. doi: 10.3390/ani16132091 (PMC13360081; doi:10.3390/ani16132091)
Supplement: Supplementary file 1 [file animals-16-02091-s001.zip]

Archive with 1 entries (1 files):
- animals-4389062-supplementary.pdf
